# Supplementary material for: Authentication of Indian Honey Based on Carbon Stable Isotope Ratio Analysis—Verification of Indian Regulatory Criteria
Source: Foods. 2025 Apr 8;14(8):1289. doi: 10.3390/foods14081289 (PMC12026366; doi:10.3390/foods14081289)
Supplement: Supplementary file 1 [file foods-14-01289-s001.zip]

Archive with 1 entries (1 files):
- foods-3466611-supplementary.pdf
